# Supplementary material for: IMMUNOREACT 0: Biopsy‐based immune biomarkers as predictors of response to neoadjuvant therapy for rectal cancer—A systematic review and meta‐analysis
Source: Cancer Med. 2023 Aug 3;12(17):17878–90. doi: 10.1002/cam4.6423 (PMC10523971; doi:10.1002/cam4.6423)
Supplement: Supplementary file 4 — Supplementary Table S2. Detailed characteristics of the selected studies [file CAM4-12-17878-s003.xlsx]

## Sheet: Foglio1
Supplementary Table S2.	Detailed characteristics of the selected studies
Title	First author and published year	Journal	Research center	Study design	Study size (biopsies and surgical resection available)	Study recruitment period	Patients clinical factors	Neoadjuvant therapy	Biomarker evaluation in biopsy and/or resection	Method of marker assessment	Lymphocyte subsets/markers of interest examined in biopsy and or resected tissue	Defined cut-off value	Definition of high versus low infiltration of lymphocytes in biopsy	Antibodies used	Time between End of Radiotherapy and Surgery	Tumor response grade	Pathologic Complete Response (pCR)
							age , gender , AJCC 5th edition stage	LCCRT = long-course chemoradiotherapy; SCCRT = short course chemoradiotherapy; SCRT=short course radiotherapy TNT= total neoadjuvant therapy CRT = chemoradiotherapy; RT = radiotherapy; CT = chemotherapy (5-FU, CAPE etc.)		Immunohistochemistry (IHC) , tissue microarray (TMA), manual or automated counting		NA=Not applicable, median, >5%,, NR=not reported	stromal/intraepithelial tumor infiltrating lymphocytes = s/i TIL, t=tumoral, total=tumoral+ TIL expression of marker/intraepithelial+ stromal TIL	clone, manufacturer	NR=not reported	Dworak’s TRG, Mandard's TRG, AJCC 7=American Joint Committee on Cancer 7 edition , JCCC 8=Japanese Classification of Colorectal Carcinoma 8th edition, College of American Pathologists TRG= CAP tumor regression grade NR=not reported	n, NR=not reported	Included in the meta-analysis
T‑cell complexity and density are associated with sensitivity to neoadjuvant chemoradiotherapy in patients with rectal cancer	Akiyoshi et al. . 2021	Cancer Immunol. Immunother.	Japan	single, retrospective	67	NR	Median=60 Male=40, Female=27, Stage II–III	CRT, 45.0 or 50.4 Gy, 5-fluorouracil-based	biopsy	IHC, Leica Bond III automated system	CD8 iTIL	NA	NA	CD8 (clone C8/144B; Nichirei, Tokyo, Japan)	48 days	Dworak's TRG 0-4, TRG 3-4 and TRG1	NR	NO
Immunogenomic profiles associated with response to neoadjuvant chemoradiotherapy in patients with rectal cancer	Akiyoshi et al. 2019	Br J Surg	Japan	single, prospective	275	2004-2014	Age=27-81, Male=188, Female=87, Stage II–III	CRT, 45-50 Gy, 5-fluorouracil-based	biopsy	IHC, Leica Bond III automated system	CD8 (iTILs and sTILs individually)	Median density value, cut-off: NR	iTILCD8 and sTILCD8 <cut-off/low, ≥cut-off/high	CD8 (clone C8/144B; Nichirei, Tokyo, Japan)	Median, 7 weeks	Dworak’s TRG 0-4, TRG 1-2 poor response, TRG 3-4=good response	NR	YES
Prognostic and Predictive Values of the Immunoscore in Patients with Rectal Cancer	Anitei et al. 2014	Clin. Cancer Res.	Romania, France	multicenter, prospective	166	2007-2012	Median Age=31.9-90.5, Male=101, Female=65, Surgical cohort=Stage I-IV, NT cohort= II-III	CRT, RT, 39-56 Gy, CAPE and other	biopsy	IHC, computerized image analysis system Developer XD (Definiens).	CD3, CD8	Mean density value, cut-off: NR	totCD3 and totCD8<cut-off/low, ≥cut-off/high	CD3 and CD8 (SP7 and 4B11, respectively; Neomarkers)	NR	Ryan TRG 0-3	4	NO
Radiotherapy Scheme Effect on PD-L1 Expression for Locally Advanced Rectal Cancer	Boustani et al. 2020	Cells	France	single, retrospective	73	1995-2007	Median age=69, Male=47, Female=27, Stage I-IV	long RT(≤2 Gy)/short RT (>2 Gy) with or without CT, 5FU, Xeloda 3, Folinic acid + 5FU, Folfox, Cisplatin + 5FU	biopsy and resection	IHC, automated QU Path software	PD-L1, CD8*	Median rates of cells expressing PD-L1, cut-off=0.15	totPD-L1 ≤ 0.15/low > 0.15/high	PD-L1monoclonal QR1(Diagomics)	Median, ~5.7 weeks	Mandard's TRG (TRG 1-5), TRG 1-2= good response, TRG 3-5= poor response	4	YES
Prognostic relevance of programmed cell death-ligand 1 expression and CD8+ TILs in rectal cancer patients before and after neoadjuvant chemoradiotherapy	Chen et al. 2019	J Cancer Res Clin Oncol	Taiwan	single, prospective	112	2006-2014	Age=31–90, Male=77, Female=35, Stage I-III	CRT, 50.4 Gy, fluoropyrimidine-based agents	biopsy and resection	TMA, manual	PD-L1, CD8*	semiquantitative, staining intensity (0–3+, Cut-off =2, 5% expression threshold	tPD-L1 0-1/low, 2-3/high in more than 5% cells	PD-L1 (ab205921, abcam, Cambridge, UK) and	6–8 weeks	CAP TRS 0-3, TRG 0-1= poor response, TRG 2-3=good response	15	YES
Combined histopathological risk score using TP53 protein expression, CD8+ T cell density and intratumoral budding is an independent predictor of neoadjuvant therapy response in rectal adenocarcinoma.	Chen et al. 2021 (2)	Histopathology	USA	single, retrospective	105	2010-2019	Age=NR Male=69, Female=48, Stage I-III	CRT, 5-FU or leucovorin and oxaliplatin (FOLFOX)	biopsy	IHC, automated Aperio AT2 scanner (Leica Biosystems, Buffalo Grove, IL, USA)	CD8	NR	totCD8 <157 /low ≥157/high	CD8 (clone CD8/144B; Dako, Carpinteria, CA, USA)	NR	CAP TRS 0-3	27	NO
Upregulation of tumor PD-L1 by neoadjuvant chemoradiotherapy (neoCRT) confers improved survival in patients with lymph node metastasis of locally advanced rectal cancers	Chiang et al. 2019	Cancer Immunol Immunotherapy	Taiwan	single, retrospective	102	2006-2013	Age =31–90, Male=71, Female= 33, Stage I-III	CRT, 50.4 Gy, fluoropyrimidine-based agents	biopsy and resection	TMA, manual	PD-L1	semiquantitative, staining intensity 0-3, Cut-off =2, 5% expression threshold	tPD-L1 0-1/low, 2-3/high in more than 5% cells	PD-L1(ab205921, Abcam, Cambridge, UK),	6–8 weeks	Dworak’s TRG 0-4, TRG 1-2 poor response, TRG 3-4=good response	9	YES
Intratumoral budding and automated CD8-positive T-cell density in pretreatment biopsies can predict response to neoadjuvant therapy in rectal adenocarcinoma	Farchoukh et al. 2021	Mod Pathol	USA	single, retrospective	117	2010-2019	Age=NR, Male=69, Female=48, stage NR	CRT, TNT, 50.4 Gy, 5-fluorouracil, leucovorin, and oxaliplatin (FOLFOX)	biopsy	IHC, automated, Aperio nuclear v9 algorithm	CD8	ROC curve, cut-off= 157	totCD8 ≥157/high, low <157/high	CD8 (clone CD8/144B, DAKO, Carpinteria, CA)	NR	CAP TRS 0-3, TRG 0-1= poor response, TRG 2-3=good response		YES
Cytosolic high-mobility group box protein 1 (HMGB1) and/or PD-1+ TILs in the tumor microenvironment may be contributing prognostic biomarkers for patients with locally advanced rectal cancer who have undergone neoadjuvant chemoradiotherapy	Huang et al. 2018	Cancer Immunol. Immunother.	Taiwan	single, retrospective	89	2006-2013	Mean age= 59.2 ± 12.9 years, Male=62, Female=27 stage I-III	CRT, 50.4 Gy, 5FU-based/CAPE	biopsy	TMA, manual	PD-1	Score: 0-9, cut-off=3 Immunoreactivity scoring: staining intensity X percentage of positivity scores	0-3/low, 3-9/high	PD1 (ab137132, Abcam, Cambridge, UK)	NR	Dworak’s TRG 0-4, TRG 1-2 poor response, TRG 3-4=good response	12	NO
Local environment in biopsy better predict the pathological response to neoadjuvant chemoradiotherapy in rectal cancer	Huang et al. 2019	Biosci. Rep.	China	single, prospective	141	2012-2017	Mean age= 54, Male=99, Female=42, Stage II-III	CRT, 45–55 Gy, FOLFIRI/FOLFOX	biopsy	IHC, manual	CD4, CD8 (iTILs and sTILs separately)	Cell density cut-off: iTILCD4=1, sTILCD4=41 iTILCD8=4.5, sTILCD8=42.5	iTILCD4 ≥1/high, <1/low; sTILCD4 ≥41/high, <41/low; iTILCD8 ≥4.5/high, <4.5/low; sTILCD8 ≥ 42.5/high, <42.5/low	CD4 (ZSGB-BIO, Beijing, China) and CD8 (ZSGB-BIO, Beijing, China)	NR	AJCC 7/UICC, grade 0-3, grade 0-1= good response, grade 2-3=poor response	NR	YES
53BP1 expression and immunoscore are associated with the efficacy of neoadjuvant chemoradiotherapy for rectal cancer	Huang et al. 2020	Strahlenther Onkol.	China, Singapore	multicenter, retrospective	55	2015-2018	Age=18-75, male=43, female=12, Stage I-III	CRT, 45–50Gy, 5-FU/CAPE	biopsy	IHC, manual	CD4/CD8	Immunoscore, ≥2	0-2/low, 3-4/high	CD3 (Abcam, Cambridge, MA, USA, ab16669), CD8 (Abcam, ab4055)	NR	Dworak’s TRG	NR	NO
Impact of PD-L1 Scores and Changes on Clinical Outcome in Rectal Cancer Patients Undergoing Neoadjuvant Chemoradiotherapy	Huemer et al. 2020	J. Clin. Med.	Austria, France	multicenter, retrospective	72	2003-2012	Age: ≥65 years =44, <65 years= 28, Male=49, Female= 23, Stage I–IV	CRT, 45 Gy, capecitabine or 5-FU with/without oxaliplatin	biopsy	IHC, manual	PD-L1 ratios: TPS: (PD-L1-stained tumor cells/total number of viable tumor cells) x100, CPS: (PD-L1-stained tumor cells and immune cells/total number of viable tumor cells) x 100, IC: (PD-L1-stained immune cells/total number of viable tumor cells) x100	NA	NA	PD-L1 (22C3, SK006, Agilent, Santa Clara, CA, USA	6-8 weeks	Dworak’s TRG	NR	NO
Neoadjuvant radiochemotherapy decreases the total amount of tumor infiltrating lymphocytes, but increases the number of CD8+/Granzyme B+ (GrzB) cytotoxic T-cells in rectal cancer.	Jarosch et al. 2018	Oncoimmunology	Germany	single, prospective	130	2001-2013	Mean age= 61, Male=96, Female=34, Stage II-III	CRT, 45.8-55.8 GY, 5-fluorouracil/leucovorin (5-FU), Oxaliplatin, Leucovorin, CPT-11, FOLFIRI + Cetuximab.	biopsy and resection	IHC, manual	CD4, CD8 ratio (CD3C/ ki67 and CD8C/GrzBC)	NA	NA	CD3 ( 2GV6, ; Ventana Medical Systems, Inc.) CD8 (clone C8/144B, Dako)	NR	Dworak’s TRG	NR	NO
Programmed death-ligand 1 expression in rectal cancer.	Jomrich et al. 2016	Eur Surg	Austria	single, prospective	29	2012-2013	Median age=65, Male=24, Female=5, Stage I-III	LCCRT, 50.4 Gy, capecitabine-based	biopsy and resection	IHC, automated and manual	PD-L1	semiquantitative	TotPD-L1- NA	PD-L1 (E1L3N, Cell Signalling Technology, Danvers, MA)	NR	Dworak’s TRG	3	NO
Integrative molecular characterization of resistance to neoadjuvant chemoradiation in rectal cancer	Kamran et al. 2019	Clin Cancer Res.	Massachusetts	single, retrospective	17	2010-2016	Age=27-84, Male=10, Female=7 Stage I-III	CRT,50.4 Gy fluoropyrimidine-based	biopsy	IHC, automated, Benchmark XT/Discovery ULTRA Staining Module (Ventana Medical Systems, Inc., Tucson, AZ)	CD8, CD4	NA	NA	CD4 (SP35, Ventana); CD8 (SP57, Ventana)	NR	NR	NR	NO
Density and distribution of lymphocytes in pretherapeutic rectal cancer and response to neoadjuvant therapy.	Lai et al. 2020	Gastroenterol. Report	China	single, retrospective	134	2010-2016	Age= 84 patients<60 years , 50 patients ≥60 years, Male=94, Female=40, Stage I-III	CRT/CT, 45–50.4 Gy, 5FU, FOLFOX, FOLFOXIRI	biopsy	IHC, manual	CD4, CD8 (iTILs and sTILs separately)	Ordinal quantiles (Q1-4) of lymphocyte density	iTIL CD4:Q1 =0/mm2 (low),Q2>0/mm2 (high); iTIL CD8: Q1+Q2 ≤5/mm2 (low), Q3+Q4>5/mm2 (high); sTIL CD4: Q1+Q2 ≤ 52/mm2 (low) ,Q3+Q4>52/mm2 (high); sTIL CD8: Q1+Q2 <=41/mm2 (low) Q3+Q4>41/mm2 (high)	CD4 (ZA0519; ZSGB-BIO, Beijing, China) and CD8 ( ZA0508; ZSGB-BIO, Beijing, China)	NR	Dworak’s TRG 0-4, TRG 1-2 poor response, TRG 3-4=good response	NR	YES
Effect of neoadjuvant chemoradiation on tumor-infiltrating/associated lymphocytes in locally advanced rectal cancers	Lim et al. 2014	Anticancer Res.	Australia	single, retrospective	52	1998 - 2007	Median age=63, Male=34, Female=18 Stage I-III	Short-course RT, 25 Gy; LCCRT, 45/50.4 Gy, 5-FU	biopsy and resection	TMA, manual	CD3, CD4, CD8	Median density value, cut-off: CD3:102 CD4:31 CD8:70	totCD3:<102.5/low, ≥102.5/high; totCD4:<31/low, ≥31/high; totCD8:<70/low, ≥70/high	NR	RT: 7 days, LCCRT: 4-6 weeks	Mandard's TRG (TRG 1-5), TRG 1-2= good response, TRG 3-5= poor response	15	YES
Significance of tumor-infiltrating lymphocytes before and after neoadjuvant therapy for rectal cancer	Matsutani et al. 2018	Cancer Sci	Japan	single, retrospective	64	2010-2017	Median age=65, Male=44, Female=20, Stage I-III	CRT/CT,50.4 Gy, fluoropyrimidine-based agent with/without a molecular-targeting drug	biopsy and resection	TMA, manual	CD4, CD8, FOXP3	Median density value, cut-off: CD8=8, CD4=4.6, Foxp3=13.6	totCD8: <8/low, ≥8/high; totCD4: <4.6/low, ≥4.6/high; totFoxp3: <13.6/low, ≥13.6/high	CD4 monoclonal (Dako), CD8 monoclonal antibody (Dako), Foxp3 monoclonal (Abcam)	NR	JCCC8, Grade 0-3, grade 0-1a= poor responders, grade 1b-3= good responders	6	YES
Tumor-infiltrating regulatory T cell density before neoadjuvant chemoradiotherapy for rectal cancer does not predict treatment response	McCoy et al. 2017	Oncotarget	Australia	single, prospective	106	2006-2010	Mean age=62, Male=77, Female=29, Stage I-IV	LCCRT, 50.4 Gy, 5-FU-based	biopsy	IHC, automated StrataQuest ver. 5 software	CD8, FOXP3, CD3	Median density value, cut-off: Foxp3= 427, CD8= 373, CD3= 1104 (n = 93)	totFoxp3: <427/low, ≥ 427/high ; totCD8 :<373/low, 373/high; totCD3 : <1104/low, 1104/high	Foxp3 (clone 236A/E7; Abcam, Melbourne, VIC, Australia) CD8 (clone C8/144B; Dako) CD3 (rabbit polyclonal Dako FLEX)	Median, 7 weeks	Dworak’s TRG 0-4, TRG 1-2 poor response, TRG 3-4=good response	21	YES
Tumor lymphocyte immune response to preoperative radiotherapy in locally advanced rectal cancer: The LYMPHOREC study	Mirjolet et al. 2018	Oncoimmunology	France	multicenter, retrospective	237	1995-2007	Median age =66.9 , Male=159, Female=78, Stage I-IV	LCRT (≤2 Gy/fraction) or sc-preopRT (> 2 Gy / fraction), Nearly half of the patients received concomitant CT, Capecitabine, FolicAcid+5FU, Oxaliplatin+ Capecitabine	biopsy	IHC, manual	CD8, FoxP3	NA	NA	CD8 (dilution 1/200, clone C8/144B, Dako, France), FoxP3 (dilution 1/100, clone 236 A/E7, Abcam, France)	6‑8 weeks	NR	NR	NO
Pathological Predictors of Response to Neoadjuvant Treatment in Rectal Carcinoma	Moghani et al. 2020	J. Gastrointest. Cancer	Iran	single, retrospective	83	2013-2015	Mean age=50.9 Male=45, Female=38, Stage I-III	CRT, 45–50,4 Gy, CAPE	biopsy	IHC, semiautomatic staining machine (Tecan, Freedom EVO)	CD8	Cell density, High infiltration (> 11 cells/HPF), low infiltration (2–10 cells/HPF), No infiltration (0–1 cells/HPF).	iTILCD8: low+no infiltration/LOW, high infiltration/HIGH	CD8 ( dilution; Dako)	NR	AJCC7/UICC, complete+moderate response= good responders, minimal+poor response=poor responders	16	YES
Pattern of programmed cell death-ligand 1 expression and CD8-positive T-cell infiltration before and after chemoradiotherapy in rectal cancer	Ogura et al. 2018	Eur J Cancer	Japan	single, retrospective	281	2005-2014	Age=27-81, Male=191, Female=90, stage II-III	CRT, 45-50.4 Gy, 5-FU	biopsy and resection	IHC, manual	PD-L1, CD8	semiquantitative, staining intensity 0-3, Cut-off =2, 5% expression threshold	sPD-L1 0-1/low, 2-3/high in more than 5% cells	PD-L1(ab205921; Abcam, Cambridge, UK)	NR	Dworak’s TRG 0-4, TRG 1-2 poor response, TRG 3-4=good response	44	NO
Regulatory T cells and cytotoxic T cells close to the epithelial–stromal interface are associated with a favorable prognosis	Rudolf et al. 2020	Oncoimmunology	Germany	single, prospective	191	2006-2013	Mean age=63.2, Male=126, Female=65, Stage I-IV	CRT, 50.4 Gy, 5-FU	biopsy and resection	TMA, automated, image analysis software (Biomas, Erlangen, Germany)	CD8, FOXP3	NA	NA	FoxP3 (1:100, Ab20034, abcam, Cambridge, United Kingdom), CD8 (1:50, M7103, Agilent, Santa Clara, CA United States)	NR	Dworak’s TRG	19	NO
Systemic Inflammatory Markers Combined with Tumor- Infiltrating Lymphocyte Density for the Improved Prediction of Response to Neoadjuvant Chemoradiotherapy in Rectal Cancer	Sawada et al. 2021	Ann Surg Oncol	Japan, US	multicenter, retrospective	267	2005-2015	Age=NR Male=181, Female=86, Stage I-III	CRT, 45- 50.4 Gy, 5-fluorouracil-based	biopsy	IHC, Leica Bond III automated system	CD8	Median density value, cut-off: NR	iTILCD8 <cut-off/low, ≥cut-off/high	CD8 (clone C8/144B; Nichirei, Tokyo, Japan)	Median, 47 days	Dworak’s TRG 0-4, TRG 1-2 poor response, TRG 3-4=good response	29	YES
Fusobacterium nucleatum persistence and risk of recurrence after preoperative treatment in locally advanced rectal cancer	Serna et al. 2020	Ann. Oncol.	Spain	single, prospective	143	2007-2018	Median age=71.4 Male=88, Female=55, Stage II-III	CRT and SCRT, CAPE	biopsy and resection	IHC, automated	CD3, CD8, PD-L1	NA	NA	CD3 Ventana Medical Systems (# 790-4341),CD8 (144B, Dako Agilent (#M7103), PD-L1 Ventana Medical Systems (#741-4905)	Median, 9.9 weeks	NR, GR0- GR1= near complete response, GR2=intermediate responders; and GR3 - GR5= no responders	8	NO
CD8+ and FOXP3+ Tumor-Infiltrating T Cells Before and After Chemoradiotherapy for Rectal Cancer	Shinto et al. (1) 2014	Ann Surg Oncol	Japan	single, prospective	101	2001-2007	Age=NR, Male=57, Female=24, Stage NR	SCCRT, 20 Gy, UFT (tegafur/uracil)	biopsy	IHC, manual	CD8, Foxp3 (sTIL and iTIL individually)	Median density value, cut-off: NR	iTILCD8, sTILCD8, sTIL foxp3, iTIL foxp3 <cut-off/low, ≥cut-off/high	CD8 (C8/144B, Dako, Cytomation, Glostrup, Denmark), FOXP3 (236A/E7, Abcam, Cambridge, UK).	Mean interval, 31.1 ± 6.4 days	Dworak’s TRG	NR	NO
Predictive immunohistochemical features for tumor response to chemoradiotherapy in rectal cancer	Shinto et al. (2) 2020	BJS Open	Japan	Multicenter, retrospective and prospective	144	2001-2017	Mean age=61.8, Male=100, Female=44, Stage I-III	SCCRT, LCCRT 20 Gy and UFT (tegafur/uracil), 45Gy and S-1 and irinotecan)	biopsy	IHC, automated	CD8	Median density value, cut-off: NR	iTILCD8 <cut-off/low, ≥cut-off/high	CD8 (clone C8/144B, dilution 1 : 50; DakoCytomation, Glostrup, Denmark),	Retrospective cohort=31,8; Prospective cohort=49,6	Dworak’s TRG 0-4, TRG 1-2 poor response, TRG 3-4=good response	3	YES
A Diagnostic Biopsy-Adapted Immunoscore Predicts Response to Neoadjuvant Treatment and Selects Patients with Rectal Cancer Eligible for a Watch-and-Wait Strategy	Sissy & Kirilovsky et al. 2020	Clin. Cancer Res.	France, Belgium, Romania, Argentina, Portugal, Brazil	multicenter, retrospective	249	1999 to 2016	Median age=65 Male=160, Female=89 Stage I-III	short or long RT with/without CT, 5FU-based	biopsy	IHC, manual	CD3+ CD8	Immunoscore "ISB", Mean of two (CD3 and CD8) percentiles	ISB low (0%–25%), ISB intermediate >25%–70%), ISB high >70%–100%)	CD3 (2GV6, 0.4 mg/mL; Ventana), CD8 (C8/144B, 3 mg/mL; Dako)	NR	Dworak’s TRG	NR	NO
Tumor infiltrating lymphocytes (TILs) before and after neoadjuvant chemoradiotherapy and its clinical utility for rectal cancer	Teng et al. (1) 2015	Am J Cancer Res	China	single, retrospective	136	2000-2015	Median age= 62, Male=75, Female=61, Stage II-III	RT, CT or CRT, 40-45 Gy in with/or without a boost of 5.4 Gy, fluoropyrimidine-based agent	biopsy	TMA, manual	CD8, CD3	Mean value of the cells density, cut-off: NR	CD3 and CD8 <cut-off/low, ≥cut-off/high	CD3 (clone ZM-0417, ready-to-use; Beijing Zhongshan Golden Bridge Biotechnology Company, Beijing, China), CD8 (clone ZA-0508, ready-to-use; Beijing Zhongshan Golden Bridge Biotechnology Company, Beijing, China)	Mean interval= 45.1 ± 5.4 days.	Dworak’s TRG 0-4, TRG 1-2 poor response, TRG 3-4=good response	NR	YES
Tumor-infiltrating lymphocytes, forkhead box P3, programmed death ligand-1, and cytotoxic T lymphocyte-associated antigen-4 expressions before and after neoadjuvant chemoradiation in rectal cancer	Teng et al. (2) 2015	Transl. Res.	China	single, retrospective	62	2000-2010	Median age=61, male=34, female=28, Stage II-III	RT, CT or CRT, 40-45 Gy in with/or without a boost of 5.4 Gy, fluoropyrimidine-based agent	biopsy and resection	IHC, automated	CD4, CD8 FOXP3, CTLA4, PD-L1*	CTLA-4: Scores for intensity were 0 (none)-3 (strong). The final IHC score (H score) (1+ Intensity) x Percentage, Foxp3+: number of positive cells, cut off=median CD8+ and CD4+ : % of positive cells, Cutoff=median	CTLA-4: H score <20/low, ≥20/high; FoxP3 <11/low, ≥11/high; totCD4 and totCD8: <cut-off/low, ≥cut-off/high	CD8 (ZM-0417, Beijing Zhongshan Golden Bridge Biotechnology Company, China), CD4 (ZA-0519, Beijing Zhongshan Golden Bridge Biotechnology Company, China), FOXP3 (M3974, Spring Bioscience, California), PD-L1 (M4424, Spring Bioscience, CA), and CTLA-4 (TA590611, OriGene, Maryland)	Mean interval=49.2 ±5.2 days.	Dworak’s TRG 0-4, TRG 1-2 poor response, TRG 3-4=good response	NR	YES
Clinical significance of soluble programmed cell death-1 and soluble programmed cell death-ligand 1 in patients with locally advanced rectal cancer treated with neoadjuvant chemoradiotherapy	Tominaga et al. 2019	PLOS One	Japan	single, retrospective	117	2013-2017	Median =61, Male=77, Female=40, Stage II-III	CRT, 50.4 Gy, 5FU-based	biopsy and resection	IHC, manual	PD-L1	semiquantitative, staining intensity 0-3, Cut-off =2, 5% expression threshold	sPD-L1 0-1/low, 2-3/high in more than 5% cells	PD-L1 (ab205921; Abcam, Cambridge, UK)	6-8 week	Dworak’s TRG	13	NO
Density of CD8+ lymphocytes in biopsy samples combined with the circulating lymphocyte ratio predicts pathologic complete response to chemoradiotherapy for rectal cancer	Xiao et al. 2017	Cancer Manag Res	China	single, retrospective	92	2006-2014	Median age=56, Male=62, Female=30 , Stage II-III	CRT, 50 Gy, capecitabine and oxaliplatin	biopsy	IHC, manual	CD8	Cell density, cutoff=80/mm2	<80/low, ≥80/high	CD8 (ZA0508; ZSGB-BIO, Beijing, China)	6–8 weeks	Mandard's TRG (TRG 1-5), TRG 1/pCR TRG2-5/non-pCR	24	NO
Chemoradiation-Induced Alteration of Programmed Death-Ligand 1 and CD8(+) Tumor-Infiltrating Lymphocytes Identified Patients With Poor Prognosis in Rectal Cancer: A Matched Comparison Analysis	Y. Lim et al. 2017	Int J Radiation Oncol Biol Phys	Korea	single, retrospective	123	2005-2012	Median age=62, Male=86, Female=37, Stage I-III	CRT, 50.4 Gy, 5-FU, CAPE	biopsy and resection	IHC, manual and automated, Aperio nuclear IHC algorithms	PD-L1, CD8*	PD-L1: semiquantitative, staining intensity, 0-3 ;	tPD-L1 <cut-off/low, ≥cut-off/high	PD-L1(Abcam, Cambridge, MA; ab153991, 1:700) CD8 (Roche, Indianapolis, IN; 790- 4460)	Median, 52 days	Dworak’s TRG 0-4, TRG 1-2 poor response, TRG 3-4=good response	NR	YES
Density of CD4(+) and CD8(+) T lymphocytes in biopsy samples can be a predictor of pathological response to chemoradiotherapy (CRT) for rectal cancer	Yasuda et al. 2011	Radiat. Oncol.	Japan	single, retrospective	48	2005-2009	Mean age= 62.2, Male=29, Female=19 Stage I-IV	CRT, 50.4 Gy, 5FU-based	biopsy	IHC, manual	CD4, CD8	Cell density cut-off: CD8= 78 CD4=54	totCD4 ≥78/high, <78/low; totCD8 ≥54/high <54/low	CD4 (1F6, mIgG1) and CD8 (4B11, mIgG) (Novocastra, CA)	JCCC, Grade 0-3, grade 2-3+C36:P36= good response, grade 1=poor response	JCCC, Grade 0-3, grade 3= good response, grade 1+2=poor response	6	NO
Expression of vascular endothelial growth factor as a predictor of complete response for preoperative chemoradiotherapy in rectal cancer	Yu et al. 2019	Medicine (Baltimore)	Korea	single, retrospective	31	2000-2006	Median age=53, Male=23, Female=8 , Stage=NR	CRT, 22–54 Gy, 5-FU and leucovorin	biopsy	IHC, manual	PD-L1	Proportion of positive cells % (score 0-4) X staining intensity (score 0-3)=Final score 0-6	2 - 5 /low, >6 /high	PD-L1 (Cell Markers, San Francisco, CA)	NR	NR, pCR=no viable tumor cells, not specified	9	NO
Correlation between tumor microenvironment-associated factors and the efficacy and prognosis of neoadjuvant therapy for rectal cancer.	Zhang et al. 2019	Oncol. Lett.	China	single, prospective	109	2012-2015	Mean age=54.78, Male=62, Female=47, Stage II-III	CRT/CT, 25-50 Gy, FOLFOX4	biopsy and resection	TMA, manual	CD4, CD8 FOXP3, PD-L1, CTLA4	Mean value of the cells density	totCD4 : 16.35±8.76 % totCD8: 17.64±7.74 % totCTLA‑4: 6.34±5.66 % tot PD‑L1: 9.28±8.77 % totFOXP3: NR	CD4 (cat. no. EP204; GeneTech Biotechnology Co., Ltd., Shanghai, China); CD8 (cat. no. C8/114B; GeneTech Biotechnology Co., Ltd.); CTLA‑4 (cat. no. sc‑376016; Santa Cruz Biotechnology, Inc., Dallas, TX, USA); FOXP3 (cat. no. 236A/E7; Abcam, USA); PD‑L1 (cat. no. sp142; GeneTech Biotechnology Co., Ltd.).	NR	Dworak’s TRG 0-4, TRG 1-2 poor response, TRG 3-4=good response	NR	YES
