# Supplementary material for: IMMUNOREACT 0: Biopsy‐based immune biomarkers as predictors of response to neoadjuvant therapy for rectal cancer—A systematic review and meta‐analysis
Source: Cancer Med. 2023 Aug 3;12(17):17878–90. doi: 10.1002/cam4.6423 (PMC10523971; doi:10.1002/cam4.6423)
Supplement: Supplementary file 5 — Supplementary Table S3. Quality assessment of studies included in the meta‐analysis [file CAM4-12-17878-s002.xlsx]

## Sheet: Foglio1
Supplementary Table S3. Quality assessment of studies included in the meta-analysis
Study	Is the population under study defined with in- and exclusion criteria?	Were patient data prospectively collected?	Are the main prognostic patient and tumor characteristics presented?1	Is the method used for determination of protein expression specified?	Is the IHC or HE staining protocol specified?2	Were stainings evaluated by > 1 observer?	Is the study endpoint defined?	Is the TRG assessment specified?	Is the biomarker level evaluated quantitatively?	Quality rating
	0	1	0	1	1	NR	0	1	1	5
Akiyoshi et al. 2019
	1	0	1	1	0	1	1	1	1	7
Boustani et al. 2020
	0	1	0	1	1	1	1	1	0	6
Chen et al.2019
	0	0	0	1	1	1	1	1	0	5
Chiang et al. 2019
	1	0	0	1	1	NA	1	1	0	5
Farchoukh et al. 2021
	1	1	0	1	1	1	0	1	1	7
Huang et al.2019
	1	0	1	1	1	1	0	1	0	6
J. Lim et al. 2017
	1	0	1	1	0	1	0	1	1	6
Lai et al. 2020
	0	0	0	1	1	0	1	1	1	5
Lim et al. 2014
	0	0	1	1	1	0	0	1	1	5
Matsutani et al.
2018
	0	1	0	1	1	1	1	1	1	7
McCoy et al.
2017
	1	0	1	1	1	NR	1	0	1	6
Moghani et al.
2020
	1	0	0	1	1	NA	1	1	1	6
Sawada et al.
2021
	0.5	0.5	1	1	1	NR	1	1	1	7
Shinto et al. (2)
2020
	0	0	1	1	1	1	0	1	1	6
Teng et al. (1)
2015
	0	0	1	1	1	1	0	1	0.5	5.5
Teng et al. (2)
2015
	0	1	1	1	1	1	0	1	1	7
Zhang et al.
2019
Abbreviations: IHC : immunohistochemistry;HE staining:Hematoxylin-eosin staining; TRG:tumor regression grade; NR:not reported; NA:not applicable.
1At least four of the following characteristics: age at diagnosis, stage, tumor type, differentiation grade.
2At least four of the following criteria: antigen retrieval, primary antibody, dilution, detection method, cut-off value for positive expression.
